# Supplementary material for: The Effects of Carnosine on Cognitive Function and Mental Health—A Systematic Review and Meta-Analysis
Source: Nutrients. 2026 Apr 28;18(9):1385. doi: 10.3390/nu18091385 (PMC13165363; doi:10.3390/nu18091385)
Supplement: Supplementary file 1 [file nutrients-18-01385-s001.zip]

Archive with 1 entries (1 files):
- nutrients-4244325-supplementary.pdf
